# Supplementary material for: Comparative shotgun metagenomic data of the silkworm Bombyx mori gut microbiome
Source: Sci Data. 2018 Dec 11;5:180285. doi: 10.1038/sdata.2018.285 (PMC6289112; doi:10.1038/sdata.2018.285)
Supplement: Supplementary file 1 [file sdata2018285-isa1.zip]

Archive with 3 entries (3 files):
- i_Investigation.txt
- s_Shao433a_study.txt
- a_Shao433a_assay.txt
