# Supplementary material for: Comparative shotgun metagenomic data of the silkworm Bombyx mori gut microbiome
Source: Sci Data. 2018 Dec 11;5:180285. doi: 10.1038/sdata.2018.285 (PMC6289112; doi:10.1038/sdata.2018.285)
Supplement: Supplementary file 1 [file sdata2018285-isa1.zip › i_Investigation.txt]

# Investigation File generated for Scientific Data with Investigation File Authoring Tool version 0.1.0 on 13/11/2018 - This metadata file is CC0
ONTOLOGY SOURCE REFERENCE
Term Source Name	NCBITaxon	BTO	OBI	EFO	NIFDYS	ERO
Term Source File	http://data.bioontology.org/ontologies/NCBITAXON	http://data.bioontology.org/ontologies/BTO	http://data.bioontology.org/ontologies/OBI	http://data.bioontology.org/ontologies/EFO	http://data.bioontology.org/ontologies/NIFDYS	http://data.bioontology.org/ontologies/ERO
Term Source Version	2016AB	unknown	2014-08-18	2.101	1.5 (December, 2012)	2013-08-02
Term Source Description	National Center for Biotechnology Information (NCBI) Organismal Classification	BRENDA Tissue and Enzyme Source Ontology	Ontology for Biomedical Investigations	Experimental Factor Ontology	Neuroscience Information Framework (NIF) Dysfunction Ontlogy	Eagle-I Research Resource Ontology
INVESTIGATION
Investigation Identifier
Investigation Title
Investigation Description
Investigation Submission Date
Investigation Public Release Date
INVESTIGATION PUBLICATIONS
Investigation PubMed ID
Investigation Publication DOI
Investigation Publication Author List
Investigation Publication Title
Investigation Publication Status
Investigation Publication Status Term Accession Number
Investigation Publication Status Term Source REF
INVESTIGATION CONTACTS
Investigation Person Last Name
Investigation Person Mid Initials
Investigation Person First Name
Investigation Person Address
Investigation Person Phone
Investigation Person Fax
Investigation Person Email
Investigation Person Affiliation
Investigation Person Roles
Investigation Person Roles Term Accession Number
Investigation Person Roles Term Source REF
STUDY
Study Identifier	10.1038/sdata.2018.285
Study Title	Comparative shotgun metagenomic data of the silkworm Bombyx mori gut microbiome
Study Submission Date	09/08/2018
Study Public Release Date	11/12/2018
Study Description	http://www.nature.com/articles/sdata2018285#abstract
Study File Name	s_Shao433a_study.txt
Comment[Subject Keywords]	///;//
Comment[Manuscript Licence]	CC BY-4.0
Comment[Experimental Metadata Licence]	CC0
Comment[Supplementary Information File Name]	
Comment[Supplementary Information File Type]	x-zip-compressed
Comment[Supplementary Information File URL]	http://www.nature.com/articles/sdata2018285#supplementary-information
Comment[Data Repository]	NCBI Sequence Read Archive;NCBI Sequence Read Archive;NCBI Sequence Read Archive;NCBI Sequence Read Archive;figshare
Comment[Data Record Accession]	SRR6064550;SRR6062243;SRR7657728;SRR7652747;doi:10.6084/m9.figshare.c.4249433.v1
Comment[Data Record URI]	http://identifiers.org/insdc.sra:SRR6064550;http://identifiers.org/insdc.sra:SRR6062243;http://identifiers.org/insdc.sra:SRR7657728;http://identifiers.org/insdc.sra:SRR7652747;https://doi.org/10.6084/m9.figshare.c.4249433.v1
STUDY DESIGN DESCRIPTORS
Study Design Type	strain comparison design	biodiversity assessment objective	genotyping design
Study Design Type Term Accession Number	OBI:0001464	OBI:0001969	http://www.ebi.ac.uk/efo/EFO_0001784
Study Design Type Term Source REF	OBI	OBI	EFO
STUDY PUBLICATIONS
Study PubMed ID
Study Publication DOI
Study Publication Author List
Study Publication Title
Study Publication Status
Study Publication Status Term Accession Number
Study Publication Status Term Source REF
STUDY FACTORS
Study Factor Name	silkworm strain
Study Factor Type	strain
Study Factor Type Term Accession Number	PATO:0001034
Study Factor Type Term Source REF	NIFDYS
STUDY ASSAYS
Study Assay Measurement Type	gut microbiome measurement
Study Assay Measurement Type Term Accession Number	http://www.ebi.ac.uk/efo/EFO_0007874
Study Assay Measurement Type Term Source REF	EFO
Study Assay Technology Type	DNA sequencing
Study Assay Technology Type Term Accession Number	OBI:0000626
Study Assay Technology Type Term Source REF	ERO
Study Assay Technology Platform	instrument; manufacturer
Study Assay File Name	a_Shao433a_assay.txt
STUDY PROTOCOLS
Study Protocol Name	Insect rearing and sample collection	Shotgun metagenomic sequencing	16S rRNA amplicon sequencing	Metagenome annotation
Study Protocol Type	sample collection protocol	DNA sequencing	RNA sequencing	sequence annotation
Study Protocol Type Term Accession Number	http://www.ebi.ac.uk/efo/EFO_0005518	OBI:0000626	ERO:0001658	OBI:0001944
Study Protocol Type Term Source REF	EFO	ERO	ERO	OBI
Study Protocol Description				
Study Protocol URI	""	""	""	""
Study Protocol Version				
Study Protocol Parameters Name	""	instrument; manufacturer	instrument; manufacturer	""
Study Protocol Parameters Name Term Accession Number	""	""	""	""
Study Protocol Parameters Name Term Source REF	""	""	""	""
Study Protocol Components Name	""	""	""	""
Study Protocol Components Type	""	""	""	""
Study Protocol Components Type Term Accession Number	""	""	""	""
Study Protocol Components Type Term Source REF	""	""	""	""
STUDY CONTACTS
Study Person Last Name	Chen	Yu	Xie	Du	Liang	Lan	Sun	Lu	Shao
Study Person First Name	Bosheng	Ting	Sen	Kaiqian	Xili	Yahua	Chao	Xingmeng	Yongqi
Study Person Mid Initials									
Study Person Email	""	""	""	""	""	""	""	""	yshao@zju.edu.cn
Study Person Phone									
Study Person Fax									
Study Person Address									
Study Person Affiliation	Institute of Sericulture and Apiculture, College of Animal Sciences, Zhejiang University, Hangzhou, China	Institute of Sericulture and Apiculture, College of Animal Sciences, Zhejiang University, Hangzhou, China	Institute of Sericulture and Apiculture, College of Animal Sciences, Zhejiang University, Hangzhou, China	Institute of Sericulture and Apiculture, College of Animal Sciences, Zhejiang University, Hangzhou, China	Institute of Sericulture and Apiculture, College of Animal Sciences, Zhejiang University, Hangzhou, China	Institute of Sericulture and Apiculture, College of Animal Sciences, Zhejiang University, Hangzhou, China	Analysis Centre of Agrobiology and Environmental Sciences, Zhejiang University, Hangzhou, China	Institute of Sericulture and Apiculture, College of Animal Sciences, Zhejiang University, Hangzhou, China	Institute of Sericulture and Apiculture, College of Animal Sciences, Zhejiang University, Hangzhou, China
Study Person Roles									
Study Person Roles Term Accession Number									
Study Person Roles Term Source REF									
Comment[Study Person ORCID]									
Comment[Funder]									
Comment[FundRef ID]									
Comment[Funder Term Source REF]									
Comment[Grant Identifier]									
