# Supplementary material for: Comparative shotgun metagenomic data of the silkworm Bombyx mori gut microbiome
Source: Sci Data. 2018 Dec 11;5:180285. doi: 10.1038/sdata.2018.285 (PMC6289112; doi:10.1038/sdata.2018.285)
Supplement: Supplementary file 1 [file sdata2018285-isa1.zip › s_Shao433a_study.txt]

Source Name	Characteristics[organism]	Term Source REF	Term Accession Number	Characteristics[organism part]	Term Source REF	Term Accession Number	Comment[developmental stage]	Characteristics[environment type]	Term Source REF	Term Accession Number	Protocol REF	Sample Name	Factor Value[silkworm strain]
Silkworm strain P50 rared at Zhejiang University Hangzhou China	Bombyx mori	NCBITaxon	NCBITaxon:7091	gut	BTO	BTO:0000545	5th instar larva	microbiome	EFO	EFO:0004982	Insect rearing and sample collection	MS1P50	Strain P50
Silkworm strain Qiufeng x Baiyu rared at Zhejiang University Hangzhou China	Bombyx mori	NCBITaxon	NCBITaxon:7091	gut	BTO	BTO:0000545	5th instar larva	microbiome	EFO	EFO:0004982	Insect rearing and sample collection	MS1QB	Strain Qiufeng x Baiyu
Silkworm strain P50 rared at Zhejiang University Hangzhou China	Bombyx mori	NCBITaxon	NCBITaxon:7091	gut	BTO	BTO:0000545	5th instar larva	microbiome	EFO	EFO:0004982	Insect rearing and sample collection	16SSP50	Strain P50
Silkworm strain Qiufeng x Baiyu rared at Zhejiang University Hangzhou China	Bombyx mori	NCBITaxon	NCBITaxon:7091	gut	BTO	BTO:0000545	5th instar larva	microbiome	EFO	EFO:0004982	Insect rearing and sample collection	16SSQB	Strain Qiufeng x Baiyu
