# Supplementary material for: Comparative shotgun metagenomic data of the silkworm Bombyx mori gut microbiome
Source: Sci Data. 2018 Dec 11;5:180285. doi: 10.1038/sdata.2018.285 (PMC6289112; doi:10.1038/sdata.2018.285)
Supplement: Supplementary file 1 [file sdata2018285-isa1.zip › a_Shao433a_assay.txt]

Sample Name	Protocol REF	Parameter Value[instrument]	Parameter Value[manufacturer]	Assay Name	Raw Data File	Comment[Data Repository]	Comment[Data Record Accession]	Comment[Data Record URI]	Comment[project id]	Protocol REF	Derived Data File	Comment[Data Repository]	Comment[Data Record Accession]	Comment[Data Record URI]
MS1P50	Shotgun metagenomic sequencing	Hiseq 2500	Illumina	SRR6062243	SRX3207342	NCBI Sequence Read Archive	SRX3207342	http://identifiers.org/insdc.sra:SRX3207342	SRP100894	Metagenome annotation	Annotation results.xlsx	figshare	doi:10.6084/m9.figshare.c.4249433.v1	https://doi.org/10.6084/m9.figshare.c.4249433.v1
MS1QB	Shotgun metagenomic sequencing	Hiseq 2500	Illumina	SRR6064550	SRX3209014	NCBI Sequence Read Archive	SRX3209014	http://identifiers.org/insdc.sra:SRX3209014	SRP100894	Metagenome annotation	Annotation results.xlsx	figshare	doi:10.6084/m9.figshare.c.4249433.v1	https://doi.org/10.6084/m9.figshare.c.4249433.v1
16SSP50	16S rRNA amplicon sequencing	MiSeq	Illumina	SRR7657728	SRX4519345	NCBI Sequence Read Archive	SRX4519345	http://identifiers.org/insdc.sra:SRX4519345	SRP100894	Metagenome annotation	Annotation results.xlsx	figshare	doi:10.6084/m9.figshare.c.4249433.v1	https://doi.org/10.6084/m9.figshare.c.4249433.v1
16SSQB	16S rRNA amplicon sequencing	MiSeq	Illumina	SRR7652747	SRX4515224	NCBI Sequence Read Archive	SRX4515224	http://identifiers.org/insdc.sra:SRX4515224	SRP100894	Metagenome annotation	Annotation results.xlsx	figshare	doi:10.6084/m9.figshare.c.4249433.v1	https://doi.org/10.6084/m9.figshare.c.4249433.v1
